# Supplementary material for: Population Analysis of Escherichia coli Sequence Type 361 and Reduced Cefiderocol Susceptibility, France
Source: Emerg Infect Dis. 2023 Sep;29(9):1877–81. doi: 10.3201/eid2909.230390 (PMC10461684; doi:10.3201/eid2909.230390)
Supplement: Appendix 2 — Additional metadata and genomic data used in a population analysis of Escherichia coli ST361 and reduced cefiderocol susceptibility, France. [file 23-0390-Techapp-s2.xlsx]

## Sheet: Appendix 2 Table 1
Article DOI: https://doi.org/10.3201/eid2909.230390
EID cannot ensure accessibility for supplementary materials supplied by authors. Readers who have difficulty accessing supplementary content should contact the authors for assistance.
Population Analysis of Escherichia coli ST361 and Reduced Cefiderocol Susceptibility, France
Appendix 2
Appendix 2 Table 1. Metadata of the 80 E. coli ST361 from the F-NRC collection
Isolates	Genbank Accession number	Latitude	Longitude	Year	Cefiderocol CMI (BMD*)	Categorisation	CMY	CTX-M	DHA-1	NDM	OXA-1	OXA-48-like	TEM	SHV	KPC	PLP3	Coverage blaNDM	Mutations
119X4	JAQJYK000000000	48.8148713	2.3604871	2016	1	S	CMY-42					OXA-244	TEM-1			YRIN + Q227H + E353K + I536L	0	baeS (∆GVRK at position 269 + F273V)
123H2	JAQJYJ000000000	48.906387	2.4452231	2016	1	S		CTX-M-15			OXA-1	OXA-244				YRIN + Q227H + E353K + I536L	0
126B6	JAQJZC000000000	46.3241132	-0.4649403	2016	0.25	S	CMY-42					OXA-244	TEM-1			YRIN + Q227H + E353K + I536L	0
132X3	JAQJZB000000000	43.8928641	-0.4855201	2017	0.25	S	CMY-42					OXA-244	TEM-1			YRIN + Q227H + E353K + I536L	0
132X4	JAQJZA000000000	43.8928642	-0.4855202	2017	0.25	S	CMY-42					OXA-244	TEM-1			YRIN + Q227H + E353K + I536L	0
133G7	JAQJYZ000000000	43.8928643	-0.4855203	2017	0.25	S	CMY-42					OXA-244	TEM-1			YRIN + Q227H + E353K + I536L	0
133G8	JAQJYY000000000	43.8928644	-0.4855204	2017	0.25	S	CMY-42					OXA-244	TEM-1			YRIN + Q227H + E353K + I536L	0
133G9	JAQJYX000000000	43.8928645	-0.4855205	2017	0.25	S	CMY-42					OXA-244	TEM-1			YRIN + Q227H + E353K + I536L	0
135G10	JAQJYW000000000	43.8928646	-0.4855206	2017	0.25	S	CMY-42					OXA-244	TEM-1			YRIN + Q227H + E353K + I536L	0
140X6	JAQJYV000000000	46.3241132	-0.4649403	2017	0.25	S	CMY-42					OXA-244	TEM-1			YRIN + Q227H + E353K + I536L	0
141X5	JAQJZE000000000	43.8928646	-0.4855206	2017	0.125	S	CMY-42					OXA-244	TEM-1			YRIN + Q227H + E353K + I536L	0
151D1	JAQJYU000000000	45.7460663	-0.6300671	2017	0.25	S	CMY-42					OXA-244	TEM-1			YRIN + Q227H + E353K + I536L	0
165C3	JAQJYT000000000	43.7084065	-1.0518771	2018	0.25	S	CMY-42					OXA-244	TEM-1			YRIN + Q227H + E353K + I536L	0
166B8	JAQJYA000000000	45.0459739	3.8855537	2018	2	S			DHA-1	NDM-5						YRIN + Q227H + E353K + I536L	1.99463
166C3	JAQJYI000000000	45.7774551	3.0819427	2018	1	S		CTX-M-3		NDM-5						YRIN + Q227H + E353K + I536L	2.23041
172B10	JAQJYS000000000	46.3241132	-0.4649403	2018	0.25	S	CMY-42					OXA-244				YRIN + Q227H + E353K + I536L	0
177G5	JAQJXZ000000000	45.6754622	6.3925417	2018	2	S	CMY-42			NDM-5			TEM-1			YRIN + Q227H + E353K + I536L	1.13773
187F3	JAQJXY000000000	48.539927	2.6608169	2018	2	S		CTX-M-15		NDM-5	OXA-1	OXA-48				YRIK + A417V	0.838929
189X5	JAQJXX000000000	47.2217489	2.0691421	2018	2	S	CMY-42			NDM-5						YRIN + Q227H + E353K + I536L	1.42403	fepA (S326N)
194B7	JAQJXW000000000	45.9361246	6.6302551	2018	2	S		CTX-M-15		NDM-5						YRIN + Q227H + E353K + I536L	1.77026	pcnB (V131I)
194F8	JAQJZD000000000	42.7008676	9.4512866	2018	0.125	S						OXA-48	TEM-30			WT	0
200D9	JAQJXV000000000	49.1813403	-0.3635615	2019	2	S	CMY-42			NDM-5			TEM-1			YRIN + Q227H + E353K + I536L	2.55847
211I6	JAQJYR000000000	44.872105	-0.6761661	2019	0.25	S	CMY-42					OXA-244	TEM-1			YRIN + Q227H + E353K + I536L	0
222F6	JAQJYQ000000000	45.7578137	4.8320114	2019	0.25	S	CMY-4				OXA-1	OXA-244	TEM-1			YRIN + Q227H + E353K + I536L	0
234I9	JAQJXU000000000	48.8809876	2.109145	2019	2	S				NDM-5		OXA-244				YRIN + Q227H + E353K + I536L	1.80829	baeS (D407E)
248J4	JAQJXT000000000	44.872105	-0.6761661	2020	2	S				NDM-5						YRIN + Q227H + E353K + I536L	2.19675
253G10	JAQJXS000000000	48.8709053	2.2255727	2020	2	S		CTX-M-15		NDM-5						YRIN + Q227H + E353K + I536L	2.1894
253G7	JAQJXR000000000	48.8709053	2.2255727	2020	2	S		CTX-M-15		NDM-5						YRIN + Q227H + E353K + I536L	2.13426
253G8	JAQJXQ000000000	48.8709053	2.2255727	2020	2	S		CTX-M-15		NDM-5						YRIN + Q227H + E353K + I536L	2.23365
253G9	JAQJXP000000000	48.8709053	2.2255727	2020	2	S		CTX-M-15		NDM-5						YRIN + Q227H + E353K + I536L	2.24611
253H1	JAQJXO000000000	48.8709053	2.2255727	2020	2	S		CTX-M-15		NDM-5						YRIN + Q227H + E353K + I536L	2.44023
254G10	JAQJXN000000000	48.5960009	2.4237886	2020	2	S		CTX-M-15		NDM-5						YRIN + Q227H + E353K + I536L	1.97438
255H10	JAQJXM000000000	-12.7804136	45.2279761	2020	2	S		CTX-M-15		NDM-5						YRIN + Q227H + E353K + I536L	1.80631
256C10	JAQJWQ000000000	48.8356649	2.240206	2020	4	R	CMY-145			NDM-5	OXA-1-like (99.88,99.64)					YRIN + Q227H + E353K + I536L	1.70846
256D3	JAQJXL000000000	48.8356649	2.240206	2020	2	S	CMY-42			NDM-5						YRIN + Q227H + E353K + I536L	1.82923
257B5	JAQJXK000000000	48.5960009	2.4237886	2020	2	S		CTX-M-15		NDM-5						YRIN + Q227H + E353K + I536L	0.971146
264X5	JAQJXJ000000000	43.2961743	5.3699525	2020	2	S				NDM-5						YRIN + Q227H + E353K + I536L	2.37276
266G6	JAQJWP000000000	43.6421675	5.0719014	2020	4	R				NDM-5						YRIN + Q227H + E353K + I536L	5.69714
272A8	JAQJXI000000000	-20.8799889	55.448137	2020	2	S				NDM-5			TEM-190			YRIN + Q227H + E353K + I536L	1.91803
273A3	JAQJYH000000000	48.892956	2.2881683	2020	1	S				NDM-5						YRIN + Q227H + E353K + I536L	3.97143	baeS (D407E)
273H10	JAQJYL000000000	-17.5373835	-149.5659964	2020	0.5	S				NDM-9	OXA-1					WT	1.57256
277G10	JAQJXH000000000	48.866667	2.333333	2021	2	S	CMY-4 + CMY-42	CTX-M-15		NDM-5	OXA-1					YRIN + Q227H + E353K + I536L	1.0872
279H5	JAQJYG000000000	45.7578137	4.8320114	2021	1	S	CMY-145			NDM-5			TEM-1			YRIN + Q227H + E353K + I536L	1.38454
280X9	JAQJXG000000000	48.8437486	2.1853699	2021	2	S	CMY-2	CTX-M-15		NDM-5	OXA-1					YRIN + Q227H + E353K + I536L	2.71943
285G3	JAQJXF000000000	46.5802596	0.340196	2021	2	S	CMY-145			NDM-5		OXA-181				YRIN + Q227H + E353K + I536L	5.73934
287B4	JAQJXE000000000	48.8148713	2.3604871	2021	2	S		CTX-M-15		NDM-5						YRIN + Q227H + E353K + I536L	4.25164
287B7	JAQJXD000000000	48.866667	2.333333	2021	2	S		CTX-M-15		NDM-5						YRIN + Q227H + E353K + I536L	2.38046
288G3	JAQJYF000000000	48.9960813	2.3796245	2021	1	S				NDM-5	OXA-1-like (99.88,99.64)					YRIN + Q227H + E353K + I536L	1.02398
292C1	JAQJXC000000000	48.934231	2.499789	2021	2	S		CTX-M-15		NDM-5			TEM-57			YRIN + Q227H + E353K + I536L	2.22453
294X6	JAQJWO000000000	45.7578137	4.8320114	2021	4	R	CMY-42			NDM-5						YRIN + Q227H + E353K + I536L	4.1415
295J5	JAQJYE000000000	50.7064399	1.5930491	2021	1	S		CTX-M-15					TEM-1			YRIN + Q227H + E353K + I536L	0
299D5	JAQJYP000000000	48.8437486	2.1853699	2021	0.25	S	CMY-145						TEM-1			YRIN + Q227H + E353K + I536L	0
302B9	JAQJXB000000000	50.3165406	3.6826292	2021	2	S	CMY-145			NDM-5	OXA-1-like (99.88,99.64)					YRIN + Q227H + E353K + I536L	3.02413
302F7	JAQJXA000000000	45.8992348	6.1288847	2021	2	S	CMY-145			NDM-5			TEM-1			YRIN + Q227H + E353K + I536L	1.22395
306I3	JAQJYO000000000	45.7578137	4.8320114	2021	0.25	S	CMY-145					OXA-181	TEM-1			YRIN + Q227H + E353K + I536L	0
306I8	JAQJYD000000000	-21.1	55.6	2021	1	S		CTX-M-15		NDM-5						YRIN + Q227H + E353K + I536L	2.0188
308F7	JAQJWZ000000000	48.866667	2.333333	2021	2	S	CMY-145	CTX-M-15		NDM-5	OXA-1-like (99.88,99.64)					YRIN + Q227H + E353K + I536L	1.57719
308F8	JAQJWD000000000	48.866667	2.333333	2021	>32	R	CMY-145-like (99.91,99.74)	CTX-M-15		NDM-5	OXA-1-like (99.88,99.64)					YRIN + Q227H + E353K + I536L	1.22439	cirA (R64S)
310A7	JAQJWY000000000	48.7921098	2.3633048	2021	2	S	CMY-42	CTX-M-15			OXA-1					YRIN + Q227H + E353K + I536L	0
310G6	JAQJWX000000000	48.7921098	2.3633048	2021	2	S	CMY-145			NDM-5	OXA-1-like (99.88,99.64)					YRIN + Q227H + E353K + I536L	2.50189
311J8	JAQJWW000000000	48.8384521	2.4516701	2022	2	S	CMY-145				OXA-1-like (99.88,99.64)					YRIN + Q227H + E353K + I536L	0	fiu (F105L)
314B10	JAQJYN000000000	43.5983378	3.860179	2022	0.25	S	CMY-145					OXA-181	TEM-1			YRIN + Q227H + E353K + I536L	0
314G10	JAQJWV000000000	48.7771486	2.4530731	2022	2	S	CMY-145			NDM-5			TEM-1			YRIN + Q227H + E353K + I536L	1.98638
315G8	JAQJWU000000000	-12.7804136	45.2279761	2022	2	S		CTX-M-15		NDM-5			TEM-1			YRIK + A417V	1.89578
316C5	JAQJWH000000000	48.892956	2.2881683	2022	8	R	CMY-6			NDM-5		OXA-181				YRIN + Q227H + E353K + I536L	3.16609	pcnB (V131I)
317F4	JAQJWN000000000	48.8709053	2.2255727	2022	4	R	CMY-145			NDM-5			TEM-1			YRIN + Q227H + E353K + I536L	8.88741	fiu (A496T)
317H5	JAQJWT000000000	48.934231	2.499789	2022	2	S	CMY-145			NDM-5	OXA-1-like (99.88,99.64)					YRIN + Q227H + E353K + I536L	2.1513
318A6	JAQJWM000000000	49.5065668	0.2202898	2022	4	R	CMY-145	CTX-M-15		NDM-5			TEM-1			YRIN + Q227H + E353K + I536L	1.78906	fhuA (truncated gene)
318B6	JAQJWS000000000	48.8148713	2.3604871	2022	2	S		CTX-M-15		NDM-5			TEM-1			YRIN + Q227H + E353K + I536L	1.62054	fecA (truncated gene)
318F2	JAQJYC000000000	48.866667	2.333333	2022	1	S		CTX-M-15		NDM-5						YRIN + Q227H + E353K + I536L	1.97722
318J5	JAQJWL000000000	48.8265685	2.1226944	2022	4	R	CMY-145			NDM-5						YRIN + Q227H + E353K + I536L	1.99842
320F3	JAQJYM000000000	48.7771486	2.4530731	2022	0.25	S	CMY-145			NDM-5						YRIN + Q227H + E353K + I536L	1.42132
322X8	JAQJWR000000000	48.7771486	2.4530731	2022	2	S	CMY-145			NDM-5	OXA-1-like (99.88,99.64)					YRIN + Q227H + E353K + I536L	1.78962
327D6	JAQJWE000000000	48.866667	2.333333	2022	16	R	CMY-145			NDM-5						YRIN + Q227H + E353K + I536L	5.90752
328A4	JAQJWK000000000	48.8709053	2.2255727	2022	4	R	CMY-145			NDM-5	OXA-1-like (99.88,99.64)					YRIN + Q227H + E353K + I536L	4.15355
86J1	JAQJYB000000000	48.9146078	2.3821895	2015	1	S	CMY-42					OXA-244	TEM-1			YRIN + Q227H + E353K + I536L	0
329D6	JAQJWG000000000	43.5298424	5.4474738	2022	8	R		CTX-M-15		NDM-5			TEM-1			YRIN + Q227H + E353K + I536L	1.05594	fecA (truncated gene)
329H9	JAQJWJ000000000	48.884683	2.2695658	2022	4	R				NDM-5		OXA-244				YRIN + Q227H + E353K + I536L	0.893743
330F10	JAQJWF000000000	48.584614	7.7507127	2022	8	R	CMY-145			NDM-5	OXA-1-like (99.88,99.64)					YRIN + Q227H + E353K + I536L	1.07311	fhuA (truncated gene)
330H4	JAQJWI000000000	48.800368	2.2630292	2022	4	R	CMY-145	CTX-M-15		NDM-5	OXA-1-like (99.88,99.64)		TEM-1	SHV-11	KPC-3	YRIN + Q227H + E353K + I536L	1.02933	fiu (R212H) + fhuA (truncated gene)
*Broth Microdilution (Sensititre® ThermoFisher)

## Sheet: Appendix 2 Table 2
Article DOI: https://doi.org/10.3201/eid2909.230390
EID cannot ensure accessibility for supplementary materials supplied by authors. Readers who have difficulty accessing supplementary content should contact the authors for assistance.
Population Analysis of Escherichia coli ST361 and Reduced Cefiderocol Susceptibility, France
Appendix 2
Appendix 2 Table 2. Replicon typing on E. coli ST361 genomes (n=80) based on WGS data
Isolate	Partial resistome			Identified replicases (with % of identity and % of coverage)
	Carbapenemase	Aquired CMY	CTX-M	IncC_JN157804	IncFIA_AP001918	IncFIB(AP001918)_AP001918	IncFIB(H89-PhagePlasmid)_HG530657	IncFIB(pB171)_AB024946	IncFII(Yp)_CP000670	IncFII(pCoo)_CR942285	IncFII(pRSB107)_AJ851089	IncFII_AY458016	IncHI1B(pNDM-MAR)_JN420336	IncHI2_BX664015	IncI(Gamma)_AP011954	IncI1-I(Alpha)_AP005147	IncL_JN626286	IncM1_U27345	IncN_AY046276	IncQ1_M28829	IncX1_EU370913	IncX3_JN247852	IncX4_CP002895	IncX4_FN543504	IncY_K02380	p0111_AP010962	Col(BS512)_NC010656	Col(IRGK)_AY543071	Col(MG828)_NC008486	Col(pHAD28)_KU674895	Col156_NC009781	Col440II_CP023921	ColKP3_JN205800	ColpVC_JX133088
132X4	OXA-244	CMY-42				id:98.24|cov:100.0					id:100.0|cov:100.0				id:100.0|cov:97.16					id:100.0|cov:66.46										id:92.37|cov:100.0
132X3	OXA-244	CMY-42				id:98.24|cov:100.0					id:100.0|cov:100.0				id:100.0|cov:97.16					id:100.0|cov:66.46										id:92.37|cov:100.0
133G8	OXA-244	CMY-42				id:98.24|cov:100.0					id:100.0|cov:100.0				id:100.0|cov:97.16					id:100.0|cov:66.46										id:92.37|cov:100.0
133G9	OXA-244	CMY-42				id:98.24|cov:100.0					id:100.0|cov:100.0				id:100.0|cov:97.16					id:100.0|cov:66.46										id:92.37|cov:100.0
133G7	OXA-244	CMY-42				id:98.24|cov:100.0					id:100.0|cov:100.0				id:100.0|cov:97.16					id:100.0|cov:66.46										id:92.37|cov:100.0
165C3	OXA-244	CMY-42				id:98.24|cov:100.0					id:100.0|cov:100.0				id:100.0|cov:97.16					id:100.0|cov:66.46										id:92.37|cov:100.0
166B8	NDM-5				id:99.48|cov:99.74							id:100.0|cov:100.0													id:99.48|cov:100.0
166C3	NDM-5		CTX-M-3		id:99.48|cov:99.74		id:99.6|cov:100.0					id:100.0|cov:100.0				id:97.89|cov:100.0									id:99.48|cov:100.0
172B10	OXA-244	CMY-42				id:98.24|cov:100.0					id:100.0|cov:100.0				id:100.0|cov:97.16
177G5	NDM-5	CMY-42													id:100.0|cov:97.16										id:98.82|cov:100.0
187F3	NDM-5 + OXA-48-like		CTX-M-15		id:99.48|cov:99.74	id:98.39|cov:100.0						id:95.42|cov:100.0					id:100.0|cov:100.0					id:100.0|cov:100.0
189X5	NDM-5	CMY-42			id:99.48|cov:99.74		id:99.6|cov:100.0					id:100.0|cov:100.0			id:100.0|cov:97.16										id:99.48|cov:100.0
194B7	NDM-5		CTX-M-15		id:99.48|cov:99.74							id:100.0|cov:100.0													id:99.48|cov:100.0
194F8	OXA-48															id:100.0|cov:100.0	id:100.0|cov:100.0								id:99.35|cov:100.0
200D9	NDM-5	CMY-42										id:100.0|cov:100.0			id:100.0|cov:97.16													id:100.0|cov:100.0
222F6	OXA-244	CMY-4		id:100.0|cov:100.0	id:99.74|cov:100.0	id:98.39|cov:100.0					id:100.0|cov:100.0												id:100.0|cov:100.0		id:99.48|cov:100.0					id:92.37|cov:100.0
234I9	NDM-5 + OXA-48-like				id:99.48|cov:99.74							id:100.0|cov:100.0				id:100.0|cov:100.0									id:99.48|cov:100.0					id:92.37|cov:100.0
211I6	OXA-244	CMY-42				id:98.24|cov:100.0					id:100.0|cov:100.0				id:100.0|cov:97.16					id:100.0|cov:66.46										id:92.37|cov:100.0
119X4	OXA-244	CMY-42				id:98.39|cov:100.0					id:100.0|cov:100.0				id:100.0|cov:97.16					id:100.0|cov:66.46										id:92.37|cov:100.0
123H2	OXA-244		CTX-M-15		id:99.74|cov:100.0	id:98.39|cov:100.0					id:100.0|cov:100.0		id:99.47|cov:100.0																	id:92.37|cov:100.0
126B6	OXA-244	CMY-42				id:98.24|cov:100.0					id:100.0|cov:100.0				id:100.0|cov:97.16					id:100.0|cov:66.46										id:92.37|cov:100.0
135G10	OXA-244	CMY-42				id:98.24|cov:100.0					id:100.0|cov:100.0				id:100.0|cov:97.16					id:100.0|cov:66.46										id:92.37|cov:100.0
140X6	OXA-244	CMY-42				id:98.24|cov:100.0					id:100.0|cov:100.0				id:100.0|cov:97.16					id:100.0|cov:66.46										id:92.37|cov:100.0
141X5	OXA-244	CMY-42				id:98.24|cov:100.0					id:100.0|cov:100.0				id:100.0|cov:97.16					id:100.0|cov:66.46										id:92.37|cov:100.0
151D1	OXA-244	CMY-42				id:98.09|cov:100.0					id:100.0|cov:100.0				id:100.0|cov:97.16					id:100.0|cov:66.46										id:92.37|cov:100.0
86J1	OXA-244	CMY-42				id:98.39|cov:100.0					id:100.0|cov:100.0				id:100.0|cov:97.16					id:100.0|cov:66.46					id:99.48|cov:100.0
248J4	NDM-5				id:99.48|cov:99.74							id:100.0|cov:100.0													id:99.48|cov:100.0
253G7	NDM-5		CTX-M-15		id:99.48|cov:99.74							id:100.0|cov:100.0													id:99.48|cov:100.0
253G8	NDM-5		CTX-M-15		id:99.48|cov:99.74							id:100.0|cov:100.0													id:99.48|cov:100.0
253G9	NDM-5		CTX-M-15		id:99.48|cov:99.74							id:100.0|cov:100.0													id:99.48|cov:100.0
253G10	NDM-5		CTX-M-15		id:99.48|cov:99.74							id:100.0|cov:100.0													id:99.48|cov:100.0
253H1	NDM-5		CTX-M-15		id:99.48|cov:99.74							id:100.0|cov:100.0													id:99.48|cov:100.0
254G10	NDM-5		CTX-M-15		id:99.48|cov:99.74							id:100.0|cov:100.0													id:99.48|cov:100.0
255H10	NDM-5		CTX-M-15		id:99.48|cov:99.74							id:100.0|cov:100.0													id:99.48|cov:100.0
256C10	NDM-5	CMY-145			id:99.48|cov:99.74							id:99.62|cov:100.0			id:100.0|cov:97.16										id:99.48|cov:100.0
256D3	NDM-5	CMY-42			id:99.48|cov:99.74		id:99.6|cov:100.0					id:100.0|cov:100.0			id:100.0|cov:97.16										id:99.48|cov:100.0
257B5	NDM-5		CTX-M-15		id:99.48|cov:99.74							id:100.0|cov:100.0													id:99.48|cov:100.0
264X5	NDM-5				id:99.48|cov:99.74							id:100.0|cov:100.0													id:99.48|cov:100.0
266G6	NDM-5				id:99.48|cov:99.74							id:100.0|cov:100.0
272A8	NDM-5				id:99.48|cov:99.74		id:99.6|cov:100.0					id:100.0|cov:100.0				id:97.89|cov:100.0									id:99.48|cov:100.0
273A3	NDM-5				id:99.48|cov:99.74		id:99.6|cov:100.0					id:100.0|cov:100.0				id:100.0|cov:100.0									id:99.48|cov:100.0					id:92.37|cov:100.0
273H10	NDM-9			id:100.0|cov:100.0										id:100.0|cov:100.0						id:100.0|cov:100.0										id:100.0|cov:100.0
277G10	NDM-5	CMY-4 + CMY-42	CTX-M-15		id:99.48|cov:99.74	id:98.39|cov:100.0						id:95.87|cov:83.14			id:100.0|cov:97.16										id:99.48|cov:100.0
279H5	NDM-5	CMY-145			id:99.48|cov:99.74							id:96.18|cov:100.0			id:100.0|cov:97.16						id:98.66|cov:100.0
280X9	NDM-5	CMY-2	CTX-M-15		id:99.48|cov:99.74	id:98.39|cov:100.0						id:100.0|cov:100.0			id:100.0|cov:97.16										id:99.48|cov:100.0
285G3	NDM-5 + OXA-48-like	CMY-145			id:99.48|cov:99.74							id:100.0|cov:100.0				id:99.3|cov:100.0						id:100.0|cov:100.0											id:100.0|cov:81.79
287B4	NDM-5		CTX-M-15		id:99.48|cov:99.74							id:100.0|cov:100.0						id:97.71|cov:99.59							id:99.48|cov:100.0
287B7	NDM-5		CTX-M-15		id:99.48|cov:99.74							id:100.0|cov:100.0													id:99.48|cov:100.0
288G3	NDM-5				id:99.48|cov:99.74							id:99.62|cov:100.0													id:99.48|cov:100.0
292C1	NDM-5		CTX-M-15		id:99.48|cov:99.74							id:100.0|cov:100.0				id:100.0|cov:100.0									id:99.48|cov:100.0
294X6	NDM-5	CMY-42			id:99.48|cov:99.74		id:99.6|cov:100.0					id:100.0|cov:100.0			id:100.0|cov:97.16										id:99.48|cov:100.0
295J5			CTX-M-15					id:99.07|cov:100.0				id:96.18|cov:100.0
299D5		CMY-145										id:100.0|cov:100.0			id:100.0|cov:97.16
302B9	NDM-5	CMY-145			id:99.48|cov:99.74							id:99.62|cov:100.0			id:100.0|cov:97.16										id:99.48|cov:100.0
302F7	NDM-5	CMY-145										id:100.0|cov:100.0			id:100.0|cov:97.16							id:100.0|cov:100.0			id:98.56|cov:100.0
306I3	OXA-181	CMY-145								id:94.72|cov:99.24					id:100.0|cov:97.16								id:100.0|cov:100.0				id:100.0|cov:100.0				id:94.81|cov:100.0		id:100.0|cov:81.79
306I8	NDM-5		CTX-M-15		id:99.48|cov:99.74							id:100.0|cov:100.0
308F7	NDM-5	CMY-145	CTX-M-15		id:99.48|cov:99.74							id:99.62|cov:100.0			id:100.0|cov:97.16										id:99.48|cov:100.0									id:96.89|cov:100.0
310A7		CMY-42	CTX-M-15		id:99.48|cov:99.74	id:98.39|cov:100.0						id:95.42|cov:100.0			id:100.0|cov:97.16										id:99.48|cov:100.0
308F8	NDM-5	CMY-145-like (99.91,99.74)	CTX-M-15		id:99.48|cov:99.74							id:99.62|cov:100.0			id:99.27|cov:97.16										id:99.48|cov:100.0									id:96.89|cov:100.0
310G6	NDM-5	CMY-145			id:99.48|cov:99.74							id:99.62|cov:100.0			id:100.0|cov:97.16										id:99.48|cov:100.0
311J8		CMY-145			id:99.48|cov:99.74	id:98.39|cov:100.0						id:95.79|cov:100.0			id:100.0|cov:97.16	id:98.59|cov:100.0						id:100.0|cov:100.0	id:100.0|cov:100.0			id:99.1|cov:100.0	id:100.0|cov:100.0		id:95.0|cov:98.85
314B10	OXA-181	CMY-145						id:91.45|cov:100.0	id:99.57|cov:100.0						id:100.0|cov:97.16							id:100.0|cov:100.0											id:100.0|cov:81.79
314G10	NDM-5	CMY-145			id:99.48|cov:99.74							id:96.18|cov:100.0			id:100.0|cov:97.16										id:98.56|cov:100.0
315G8	NDM-5		CTX-M-15					id:99.22|cov:100.0				id:96.18|cov:100.0										id:100.0|cov:100.0							id:94.19|cov:98.47
316C5	NDM-5 + OXA-48-like	CMY-6		id:100.0|cov:100.0	id:99.48|cov:99.74							id:100.0|cov:100.0										id:100.0|cov:100.0			id:99.48|cov:100.0								id:100.0|cov:81.79
317F4	NDM-5	CMY-145			id:99.48|cov:99.74							id:99.62|cov:100.0			id:100.0|cov:97.16										id:99.48|cov:100.0					id:91.6|cov:100.0
317H5	NDM-5	CMY-145			id:99.48|cov:99.74							id:99.62|cov:100.0			id:100.0|cov:97.16										id:99.48|cov:100.0
318B6	NDM-5		CTX-M-15		id:99.48|cov:99.74							id:100.0|cov:100.0				id:100.0|cov:100.0			id:100.0|cov:100.0						id:99.48|cov:100.0					id:92.37|cov:100.0		id:100.0|cov:87.94
318F2	NDM-5		CTX-M-15		id:99.48|cov:99.74		id:99.6|cov:100.0					id:100.0|cov:100.0													id:99.48|cov:100.0
318J5	NDM-5	CMY-145			id:99.48|cov:99.74							id:99.62|cov:100.0			id:100.0|cov:97.16										id:99.48|cov:100.0
318A6	NDM-5	CMY-145	CTX-M-15		id:99.48|cov:99.74							id:100.0|cov:95.79			id:100.0|cov:97.16															id:96.12|cov:98.47
320F3	NDM-5	CMY-145			id:99.48|cov:99.74							id:100.0|cov:100.0				id:99.3|cov:100.0									id:99.48|cov:100.0
322X8	NDM-5	CMY-145			id:99.48|cov:99.74							id:99.62|cov:100.0			id:100.0|cov:97.16										id:99.48|cov:100.0
327D6	NDM-5	CMY-145			id:99.48|cov:99.74							id:100.0|cov:100.0			id:100.0|cov:97.16	id:99.3|cov:100.0									id:99.48|cov:100.0				id:93.13|cov:100.0
328A4	NDM-5	CMY-145			id:99.48|cov:99.74							id:99.62|cov:100.0			id:100.0|cov:97.16										id:99.48|cov:100.0
329D6	NDM-5		CTX-M-15		id:99.48|cov:99.74							id:100.0|cov:100.0				id:100.0|cov:100.0			id:100.0|cov:100.0						id:99.48|cov:100.0					id:92.37|cov:100.0		id:100.0|cov:100.0
329H9	NDM-5 + OXA-48-like				id:99.48|cov:99.74		id:99.6|cov:100.0					id:100.0|cov:100.0												id:98.88|cov:100.0	id:99.48|cov:100.0
330F10	NDM-5	CMY-145			id:99.48|cov:99.74							id:99.62|cov:100.0			id:100.0|cov:97.16
330H4	NDM-5 + KPC-3	CMY-145	CTX-M-15		id:99.48|cov:99.74							id:96.18|cov:100.0			id:100.0|cov:97.16							id:100.0|cov:100.0			id:99.48|cov:100.0		id:100.0|cov:100.0

## Sheet: Appendix 2 Table 3
Article DOI: https://doi.org/10.3201/eid2909.230390
EID cannot ensure accessibility for supplementary materials supplied by authors. Readers who have difficulty accessing supplementary content should contact the authors for assistance.
Population Analysis of Escherichia coli ST361 and Reduced Cefiderocol Susceptibility, France
Appendix 2
Appendix 2 Table 3. Metadata of the 321 genomes E. coli ST361 recovered from Enterobase
Enterobase Genome	Souche	Location	Year	NDM Variant	PBP3	ftsI cluster
ESC_AC1751AA_AS	ESC_AC1751AA	United States	2021	NDM-5	YRIN + E352K + I532L + Q227H	Cluster 0
ESC_AC2368AA_AS	ESC_AC2368AA	United States	2021	NDM-5	YRIN + E352K + I532L + Q227H	Cluster 0
ESC_AC2721AA_AS	ESC_AC2721AA	United States	2021	NDM-5	YRIN + E352K + I532L + Q227H	Cluster 0
ESC_AC3369AA_AS	ESC_AC3369AA	United States	2021	NDM-5	YRIN + E352K + I532L + Q227H	Cluster 0
ESC_AC3399AA_AS	ESC_AC3399AA	United States	2021	NDM-5	YRIN + E352K + I532L + Q227H	Cluster 0
ESC_AC4199AA_AS	ESC_AC4199AA	United States	2021	NDM-5	YRIN + E352K + I532L + Q227H	Cluster 0
ESC_BC5463AA_AS	ESC_BC5463AA	United States	2021	NDM-5	YRIN + E352K + I532L + Q227H	Cluster 0
ESC_CC1227AA_AS	ESC_CC1227AA	United States	2022	NDM-5	YRIN + E352K + I532L + Q227H	Cluster 0
ESC_CC4937AA_AS	ESC_CC4937AA	United States	2021	NDM-5	YRIN + E352K + I532L + Q227H	Cluster 0
ESC_CC5020AA_AS	ESC_CC5020AA	United States	2021	NDM-5	YRIN + E352K + I532L + Q227H	Cluster 0
ESC_CC5028AA_AS	ESC_CC5028AA	United States	2021	NDM-5	YRIN + E352K + I532L + Q227H	Cluster 0
ESC_CC6750AA_AS	ESC_CC6750AA	United States	2021	NDM-5	YRIN + E352K + I532L + Q227H	Cluster 0
ESC_CC7649AA_AS	ESC_CC7649AA	United States	2021	NDM-5	YRIN + E352K + I532L + Q227H	Cluster 0
ESC_CC7657AA_AS	ESC_CC7657AA	United States	2021	NDM-5	YRIN + E352K + I532L + Q227H	Cluster 0
ESC_CC7668AA_AS	ESC_CC7668AA	United States	2021	NDM-5	YRIN + E352K + I532L + Q227H	Cluster 0
ESC_CC7669AA_AS	ESC_CC7669AA	United States	2021	NDM-5	YRIN + E352K + I532L + Q227H	Cluster 0
ESC_CC8830AA_AS	ESC_CC8830AA	United Kingdom	2019	NDM-5	YRIN + E352K + I532L + Q227H	Cluster 0
ESC_CC8906AA_AS	ESC_CC8906AA	United States	2021	NDM-5	YRIN + E352K + I532L + Q227H	Cluster 0
ESC_DC2713AA_AS	ESC_DC2713AA	United States	2022	NDM-5	YRIN + E352K + I532L + Q227H	Cluster 0
ESC_DC8557AA_AS	ESC_DC8557AA	Pakistan	2019	NDM-5	YRIN + E352K + I532L + Q227H	Cluster 0
ESC_DC8558AA_AS	ESC_DC8558AA	Pakistan	2019	NDM-5	YRIN + E352K + I532L + Q227H	Cluster 0
ESC_EC0881AA_AS	ESC_EC0881AA	United States	2022	NDM-5	YRIN + E352K + I532L + Q227H	Cluster 0
ESC_EC1908AA_AS	ESC_EC1908AA	United States	2022	NDM-5	YRIN + E352K + I532L + Q227H	Cluster 0
ESC_EC1934AA_AS	ESC_EC1934AA	United States	2022	NDM-5	YRIN + E352K + I532L + Q227H	Cluster 0
ESC_EC4727AA_AS	ESC_EC4727AA	Israel	2018	NDM-5	YRIN + E352K + I532L + Q227H	Cluster 0
ESC_EC4748AA_AS	ESC_EC4748AA	Israel	2018	NDM-5	YRIN + E352K + I532L + Q227H	Cluster 0
ESC_EC4749AA_AS	ESC_EC4749AA	Israel	2018	NDM-5	YRIN + E352K + I532L + Q227H	Cluster 0
ESC_EC7434AA_AS	ESC_EC7434AA	Canada	2020	NDM-5	YRIN + E352K + I532L + Q227H	Cluster 0
ESC_EC7486AA_AS	ESC_EC7486AA	Canada	2019	NDM-5	YRIN + E352K + I532L + Q227H	Cluster 0
ESC_EC7510AA_AS	ESC_EC7510AA	Canada	2020	NDM-5	YRIN + E352K + I532L + Q227H	Cluster 0
ESC_EC7541AA_AS	ESC_EC7541AA	Canada	2019	NDM-5	YRIN + E352K + I532L + Q227H	Cluster 0
ESC_EC7980AA_AS	ESC_EC7980AA	United States	2018	NDM-5	YRIN + E352K + I532L + Q227H	Cluster 0
ESC_EC9550AA_AS	ESC_EC9550AA	China	2017	NDM-5	YRIN + E352K + I532L + Q227H	Cluster 0
ESC_LB8200AA_AS	ESC_LB8200AA	United States	2019	NDM-5	YRIN + E352K + I532L + Q227H	Cluster 0
ESC_MB1931AA_AS	ESC_MB1931AA	Pakistan	2019	NDM-5	YRIN + E352K + I532L + Q227H	Cluster 0
ESC_NB6747AA_AS	ESC_NB6747AA	United States	2016	NDM-5	YRIN + E352K + I532L + Q227H	Cluster 0
ESC_OA1719AA_AS.scaffold	ESC_OA1719AA	Nepal	2013	NDM-5	YRIN + E352K + I532L + Q227H	Cluster 0
ESC_QB3450AA_AS	ESC_QB3450AA	United States	2018	NDM-5	YRIN + E352K + I532L + Q227H	Cluster 0
ESC_QB3455AA_AS	ESC_QB3455AA	United States	2018	NDM-5	YRIN + E352K + I532L + Q227H	Cluster 0
ESC_RA9392AA_AS	ESC_RA9392AA	China	2018	NDM-5	YRIN + E352K + I532L + Q227H	Cluster 0
ESC_RB8288AA_AS	ESC_RB8288AA	Qatar	2017	NDM-5	YRIN + E352K + I532L + Q227H	Cluster 0
ESC_RB8790AA_AS	ESC_RB8790AA	Germany	2019	NDM-5	YRIN + E352K + I532L + Q227H	Cluster 0
ESC_RB8806AA_AS	ESC_RB8806AA	Switzerland	2019	NDM-5	YRIN + E352K + I532L + Q227H	Cluster 0
ESC_RB8815AA_AS	ESC_RB8815AA	Germany	2019	NDM-5	YRIN + E352K + I532L + Q227H	Cluster 0
ESC_UB2482AA_AS	ESC_UB2482AA	Netherlands		NDM-5	YRIN + E352K + I532L + Q227H	Cluster 0
ESC_UB3190AA_AS	ESC_UB3190AA	United States	2020	NDM-5	YRIN + E352K + I532L + Q227H	Cluster 0
ESC_UB6613AA_AS	ESC_UB6613AA	United States	2020	NDM-5	YRIN + E352K + I532L + Q227H	Cluster 0
ESC_UB6616AA_AS	ESC_UB6616AA	United States	2020	NDM-5	YRIN + E352K + I532L + Q227H	Cluster 0
ESC_UB9369AA_AS	ESC_UB9369AA	United States	2020	NDM-5	YRIN + E352K + I532L + Q227H	Cluster 0
ESC_VB0002AA_AS	ESC_VB0002AA	Qatar	2019	NDM-5	YRIN + E352K + I532L + Q227H	Cluster 0
ESC_VB2355AA_AS	ESC_VB2355AA	Thailand	2016	NDM-5	YRIN + E352K + I532L + Q227H	Cluster 0
ESC_VB2356AA_AS	ESC_VB2356AA	Thailand	2016	NDM-5	YRIN + E352K + I532L + Q227H	Cluster 0
ESC_VB2358AA_AS	ESC_VB2358AA	Thailand	2016	NDM-5	YRIN + E352K + I532L + Q227H	Cluster 0
ESC_VB2374AA_AS	ESC_VB2374AA	Thailand	2015	NDM-5	YRIN + E352K + I532L + Q227H	Cluster 0
ESC_VB2375AA_AS	ESC_VB2375AA	Thailand	2015	NDM-5	YRIN + E352K + I532L + Q227H	Cluster 0
ESC_VB2378AA_AS	ESC_VB2378AA	Thailand	2016	NDM-5	YRIN + E352K + I532L + Q227H	Cluster 0
ESC_VB2380AA_AS	ESC_VB2380AA	Thailand	2016	NDM-5	YRIN + E352K + I532L + Q227H	Cluster 0
ESC_VB6765AA_AS	ESC_VB6765AA	Thailand	2016	NDM-5	YRIN + E352K + I532L + Q227H	Cluster 0
ESC_VB6802AA_AS	ESC_VB6802AA	Thailand	2016	NDM-5	YRIN + E352K + I532L + Q227H	Cluster 0
ESC_VB6811AA_AS	ESC_VB6811AA	Thailand	2016	NDM-5	YRIN + E352K + I532L + Q227H	Cluster 0
ESC_VB6832AA_AS	ESC_VB6832AA	Thailand	2017	NDM-5	YRIN + E352K + I532L + Q227H	Cluster 0
ESC_VB6841AA_AS	ESC_VB6841AA	Thailand	2017	NDM-5	YRIN + E352K + I532L + Q227H	Cluster 0
ESC_VB6843AA_AS	ESC_VB6843AA	Thailand	2017	NDM-5	YRIN + E352K + I532L + Q227H	Cluster 0
ESC_VB6847AA_AS	ESC_VB6847AA	Thailand	2017	NDM-5	YRIN + E352K + I532L + Q227H	Cluster 0
ESC_VB6877AA_AS	ESC_VB6877AA	Thailand	2016	NDM-5	YRIN + E352K + I532L + Q227H	Cluster 0
ESC_VB9459AA_AS	ESC_VB9459AA	Qatar	2021	NDM-5	YRIN + E352K + I532L + Q227H	Cluster 0
ESC_WB2433AA_AS	ESC_WB2433AA	Thailand	2015	NDM-5	YRIN + E352K + I532L + Q227H	Cluster 0
ESC_WB6519AA_AS	ESC_WB6519AA	Germany	2019	NDM-5	YRIN + E352K + I532L + Q227H	Cluster 0
ESC_WB6532AA_AS	ESC_WB6532AA	Germany	2019	NDM-5	YRIN + E352K + I532L + Q227H	Cluster 0
ESC_WB7572AA_AS	ESC_WB7572AA	China	2017	NDM-5	YRIN + E352K + I532L + Q227H	Cluster 0
ESC_WB8087AA_AS	ESC_WB8087AA	Bangladesh	2015	NDM-5	YRIN + E352K + I532L + Q227H	Cluster 0
ESC_WB8088AA_AS	ESC_WB8088AA	Bangladesh	2015	NDM-5	YRIN + E352K + I532L + Q227H	Cluster 0
ESC_WB8152AA_AS	ESC_WB8152AA	Bangladesh	2015	NDM-5	YRIN + E352K + I532L + Q227H	Cluster 0
ESC_WB9125AA_AS	ESC_WB9125AA	United States	2021	NDM-5	YRIN + E352K + I532L + Q227H	Cluster 0
ESC_XB1356AA_AS	ESC_XB1356AA	France	2016	NDM-5	YRIN + E352K + I532L + Q227H	Cluster 0
ESC_XB7029AA_AS	ESC_XB7029AA	Switzerland	2019	NDM-5	YRIN + E352K + I532L + Q227H	Cluster 0
ESC_XB7037AA_AS	ESC_XB7037AA	Switzerland	2020	NDM-5	YRIN + E352K + I532L + Q227H	Cluster 0
ESC_XB7048AA_AS	ESC_XB7048AA	Switzerland	2020	NDM-5	YRIN + E352K + I532L + Q227H	Cluster 0
ESC_XB7050AA_AS	ESC_XB7050AA	Switzerland	2020	NDM-5	YRIN + E352K + I532L + Q227H	Cluster 0
ESC_XB7051AA_AS	ESC_XB7051AA	Switzerland	2020	NDM-5	YRIN + E352K + I532L + Q227H	Cluster 0
ESC_XB7052AA_AS	ESC_XB7052AA	Switzerland	2020	NDM-5	YRIN + E352K + I532L + Q227H	Cluster 0
ESC_XB9148AA_AS	ESC_XB9148AA	Switzerland	2019	NDM-5	YRIN + E352K + I532L + Q227H	Cluster 0
ESC_YB1584AA_AS	ESC_YB1584AA	Australia	2019	NDM-5	YRIN + E352K + I532L + Q227H	Cluster 0
ESC_YB1593AA_AS	ESC_YB1593AA	Australia	2019	NDM-5	YRIN + E352K + I532L + Q227H	Cluster 0
ESC_YB1662AA_AS	ESC_YB1662AA	Australia	2019	NDM-5	YRIN + E352K + I532L + Q227H	Cluster 0
ESC_YB1667AA_AS	ESC_YB1667AA	Australia	2019	NDM-5	YRIN + E352K + I532L + Q227H	Cluster 0
ESC_YB1673AA_AS	ESC_YB1673AA	Australia	2019	NDM-5	YRIN + E352K + I532L + Q227H	Cluster 0
ESC_YB1863AA_AS	ESC_YB1863AA	Australia	2018	NDM-5	YRIN + E352K + I532L + Q227H	Cluster 0
ESC_YB6203AA_AS	ESC_YB6203AA	Canada	2018	NDM-5	YRIN + E352K + I532L + Q227H	Cluster 0
ESC_ZB5915AA_AS	ESC_ZB5915AA	United States	2021	NDM-5	YRIN + E352K + I532L + Q227H	Cluster 0
ESC_CC4940AA_AS	ESC_CC4940AA	United States	2021	NDM-5	YRIN + E352K + A417V + I532L + Q227H	Cluster 1
ESC_IB6116AA_AS	ESC_IB6116AA	Netherlands		NDM-5	YRIK + A417V	Cluster 2
ESC_VB2349AA_AS	ESC_VB2349AA	Thailand	2015	NDM-5	YRIK + A417V	Cluster 2
ESC_VB2350AA_AS	ESC_VB2350AA	Thailand	2015	NDM-5	YRIK + A417V	Cluster 2
ESC_IB6030AA_AS	ESC_IB6030AA	Netherlands		NDM1	YRIN + E352K + I532L + Q227H	Cluster 0
ESC_OA1112AA_AS.scaffold	ESC_OA1112AA	Nepal	2013	NDM1	YRIN + E352K + I532L + Q227H	Cluster 0
ESC_RA9385AA_AS	ESC_RA9385AA	China	2016	NDM1	YRIN + E352K + I532L + Q227H	Cluster 0
ESC_VB6820AA_AS	ESC_VB6820AA	Thailand	2016	NDM1	YRIN + E352K + I532L + Q227H	Cluster 0
ESC_IB6024AA_AS	ESC_IB6024AA	Netherlands		NDM6	YRIK + A417V	Cluster 2
ESC_BC6838AA_AS	ESC_BC6838AA	United States	2021	NDM-5	I532L, E349K, Q227H	Cluster 4
ESC_CC4633AA_AS	ESC_CC4633AA	United States	2022	NDM-5	I532L, E349K, Q227H	Cluster 4
ESC_QB2904AA_AS	ESC_QB2904AA	United States	2020	NDM-5	I532L, E349K, Q227H	Cluster 4
ESC_CB7248AA_AS	ESC_CB7248AA	Australia	2016	NDM1	WT	Cluster 3
ESC_WA2578AA_AS	ESC_WA2578AA	Singapore	2014	NDM1	WT	Cluster 3
ESC_WB7493AA_AS	ESC_WB7493AA	China	2017	NDM-5	WT	Cluster 3
ESC_YB1585AA_AS	ESC_YB1585AA	Australia	2019	NDM-5	WT	Cluster 3
ESC_ZB2538AA_AS	ESC_ZB2538AA	United States	2021	NDM-5	WT	Cluster 3
ESC_VA4052AA_AS	ESC_VA4052AA	Mexico	2017		YRIN + E352K + I532L + Q227H	Cluster 0
ESC_AC6669AA_AS	ESC_AC6669AA	Lebanon	2018		YRIN + E352K + I532L + Q227H	Cluster 0
ESC_BC7570AA_AS	ESC_BC7570AA	France	2018		YRIN + E352K + I532L + Q227H	Cluster 0
ESC_BC8893AA_AS	ESC_BC8893AA	Madagascar	2018		YRIN + E352K + I532L + Q227H	Cluster 0
ESC_CC8367AA_AS	ESC_CC8367AA	United States	2022		YRIN + E352K + I532L + Q227H	Cluster 0
ESC_CC9356AA_AS	ESC_CC9356AA	United States	2018		YRIN + E352K + I532L + Q227H	Cluster 0
ESC_IB6064AA_AS	ESC_IB6064AA	Netherlands			YRIN + E352K + I532L + Q227H	Cluster 0
ESC_KB8500AA_AS	ESC_KB8500AA	Cambodia	2016		YRIN + E352K + I532L + Q227H	Cluster 0
ESC_MB8958AA_AS	ESC_MB8958AA	United States	2017		YRIN + E352K + I532L + Q227H	Cluster 0
ESC_WB6756AA_AS	ESC_WB6756AA	Australia	2018		YRIN + E352K + I532L + Q227H	Cluster 0
ESC_YB1587AA_AS	ESC_YB1587AA	Australia	2019		YRIN + E352K + I532L + Q227H	Cluster 0
ESC_YB1716AA_AS	ESC_YB1716AA	Australia	2019		YRIN + E352K + I532L + Q227H	Cluster 0
ESC_YB1756AA_AS	ESC_YB1756AA	Australia	2020		YRIN + E352K + I532L + Q227H	Cluster 0
ESC_YB1857AA_AS	ESC_YB1857AA	Australia	2017		YRIN + E352K + I532L + Q227H	Cluster 0
ESC_ZA6570AA_AS	ESC_ZA6570AA	Oman	2015		YRIN + E352K + I532L + Q227H	Cluster 0
ESC_AC6661AA_AS	ESC_AC6661AA	Lebanon	2018		WT	Cluster 3
ESC_BC6406AA_AS	ESC_BC6406AA	United States	2021		WT	Cluster 3
ESC_BC6701AA_AS	ESC_BC6701AA	United States	2018		WT	Cluster 3
ESC_BC6770AA_AS	ESC_BC6770AA	United States	2021		WT	Cluster 3
ESC_BC7147AA_AS	ESC_BC7147AA	France	2016		WT	Cluster 3
ESC_BC7319AA_AS	ESC_BC7319AA	France	2016		WT	Cluster 3
ESC_BC8690AA_AS	ESC_BC8690AA	Madagascar	2018		WT	Cluster 3
ESC_BC8739AA_AS	ESC_BC8739AA	Madagascar	2019		WT	Cluster 3
ESC_BC8749AA_AS	ESC_BC8749AA	Madagascar	2019		WT	Cluster 3
ESC_BC8866AA_AS	ESC_BC8866AA	Madagascar	2019		WT	Cluster 3
ESC_BC9005AA_AS	ESC_BC9005AA	United States	2019		WT	Cluster 3
ESC_CC1550AA_AS	ESC_CC1550AA	United States	2019		WT	Cluster 3
ESC_CC1939AA_AS	ESC_CC1939AA	United States	2020		WT	Cluster 3
ESC_CC1965AA_AS	ESC_CC1965AA	United States	2020		WT	Cluster 3
ESC_CC2200AA_AS	ESC_CC2200AA	Pakistan	2019		WT	Cluster 3
ESC_CC2202AA_AS	ESC_CC2202AA	Pakistan	2019		WT	Cluster 3
ESC_CC2365AA_AS	ESC_CC2365AA	United States	2021		WT	Cluster 3
ESC_CC2516AA_AS	ESC_CC2516AA	Japan	2019		WT	Cluster 3
ESC_CC2588AA_AS	ESC_CC2588AA	United States	2022		WT	Cluster 3
ESC_CC3868AA_AS	ESC_CC3868AA	Netherlands	2015		WT	Cluster 3
ESC_CC9255AA_AS	ESC_CC9255AA	Brazil	2019		WT	Cluster 3
ESC_CC9298AA_AS	ESC_CC9298AA	United States	2017		WT	Cluster 3
ESC_CC9299AA_AS	ESC_CC9299AA	United States	2017		WT	Cluster 3
ESC_CC9346AA_AS	ESC_CC9346AA	United States	2019		WT	Cluster 3
ESC_CC9347AA_AS	ESC_CC9347AA	United States	2019		WT	Cluster 3
ESC_DB0603AA_AS	ESC_DB0603AA	United States	2019		WT	Cluster 3
ESC_DC0335AA_AS	ESC_DC0335AA	United States	2021		WT	Cluster 3
ESC_DC7805AA_AS	ESC_DC7805AA	Australia	2019		WT	Cluster 3
ESC_EC2132AA_AS	ESC_EC2132AA	United States	2019		WT	Cluster 3
ESC_EC5526AA_AS	ESC_EC5526AA	Germany	2014		WT	Cluster 3
ESC_EC5550AA_AS	ESC_EC5550AA	Germany	2014		WT	Cluster 3
ESC_EC5653AA_AS	ESC_EC5653AA	Germany	2008		WT	Cluster 3
ESC_EC5716AA_AS	ESC_EC5716AA	France	2014		WT	Cluster 3
ESC_EC5717AA_AS	ESC_EC5717AA	France	2014		WT	Cluster 3
ESC_EC5779AA_AS	ESC_EC5779AA	France	2009		WT	Cluster 3
ESC_EC5780AA_AS	ESC_EC5780AA	France	2008		WT	Cluster 3
ESC_EC5790AA_AS	ESC_EC5790AA	France	2009		WT	Cluster 3
ESC_EC5845AA_AS	ESC_EC5845AA	France	2008		WT	Cluster 3
ESC_EC5928AA_AS	ESC_EC5928AA	France	2010		WT	Cluster 3
ESC_EC6083AA_AS	ESC_EC6083AA	France	2013		WT	Cluster 3
ESC_EC6189AA_AS	ESC_EC6189AA	France	2009		WT	Cluster 3
ESC_FA6909AA_AS.scaffold	ESC_FA6909AA	United States	2015		WT	Cluster 3
ESC_FB6129AA_AS	ESC_FB6129AA	United States	2019		WT	Cluster 3
ESC_FB9250AA_AS	ESC_FB9250AA	United States	2019		WT	Cluster 3
ESC_FB9272AA_AS	ESC_FB9272AA	United States	2019		WT	Cluster 3
ESC_FC1187AA_AS	ESC_FC1187AA	India	2020		WT	Cluster 3
ESC_GB7087AA_AS	ESC_GB7087AA	Niger	2012		WT	Cluster 3
ESC_GB7088AA_AS	ESC_GB7088AA	Niger	2012		WT	Cluster 3
ESC_GB9717AA_AS	ESC_GB9717AA	United States	2019		WT	Cluster 3
ESC_HA3691AA_AS.scaffold	ESC_HA3691AA				WT	Cluster 3
ESC_HA5527AA_AS.scaffold	ESC_HA5527AA	United States	2015		WT	Cluster 3
ESC_HA9308AA_AS.scaffold	ESC_HA9308AA	United States	2014		WT	Cluster 3
ESC_HA9588AA_AS.scaffold	ESC_HA9588AA	Germany	2013		WT	Cluster 3
ESC_HA9698AA_AS.scaffold	ESC_HA9698AA	Germany	2014		WT	Cluster 3
ESC_HA9723AA_AS.scaffold	ESC_HA9723AA	Germany	2014		WT	Cluster 3
ESC_HA9808AA_AS.scaffold	ESC_HA9808AA	Germany	2015		WT	Cluster 3
ESC_IA0289AA_AS.scaffold	ESC_IA0289AA	United States	2014		WT	Cluster 3
ESC_IA8938AA_AS.scaffold	ESC_IA8938AA	Netherlands			WT	Cluster 3
ESC_IA9050AA_AS.scaffold	ESC_IA9050AA	Netherlands			WT	Cluster 3
ESC_IA9096AA_AS.scaffold	ESC_IA9096AA	Netherlands			WT	Cluster 3
ESC_IA9548AA_AS.scaffold	ESC_IA9548AA	Netherlands			WT	Cluster 3
ESC_IA9549AA_AS.scaffold	ESC_IA9549AA	Netherlands			WT	Cluster 3
ESC_IA9551AA_AS.scaffold	ESC_IA9551AA	Netherlands			WT	Cluster 3
ESC_IA9782AA_AS.scaffold	ESC_IA9782AA	Netherlands			WT	Cluster 3
ESC_IB6028AA_AS	ESC_IB6028AA	Netherlands			WT	Cluster 3
ESC_IB6136AA_AS	ESC_IB6136AA	Netherlands			WT	Cluster 3
ESC_JA0329AA_AS.scaffold	ESC_JA0329AA	Netherlands			WT	Cluster 3
ESC_JA0621AA_AS.scaffold	ESC_JA0621AA	Netherlands			WT	Cluster 3
ESC_JA0681AA_AS.scaffold	ESC_JA0681AA	Netherlands			WT	Cluster 3
ESC_JA0696AA_AS.scaffold	ESC_JA0696AA	Netherlands			WT	Cluster 3
ESC_JB0029AA_AS	ESC_JB0029AA	United States	2019		WT	Cluster 3
ESC_JB0046AA_AS	ESC_JB0046AA	United States	2019		WT	Cluster 3
ESC_JB0047AA_AS	ESC_JB0047AA	United States	2019		WT	Cluster 3
ESC_JB0422AA_AS	ESC_JB0422AA	United States	2019		WT	Cluster 3
ESC_JB0424AA_AS	ESC_JB0424AA	United States	2019		WT	Cluster 3
ESC_JB0426AA_AS	ESC_JB0426AA	United States	2019		WT	Cluster 3
ESC_JB0623AA_AS	ESC_JB0623AA	Portugal	2008		WT	Cluster 3
ESC_JB0665AA_AS	ESC_JB0665AA	United States	2019		WT	Cluster 3
ESC_KB4165AA_AS	ESC_KB4165AA	United States	1986		WT	Cluster 3
ESC_KB8482AA_AS	ESC_KB8482AA	Cambodia	2016		WT	Cluster 3
ESC_KB9969AA_AS	ESC_KB9969AA	Germany	2017		WT	Cluster 3
ESC_LA2736AA_AS.scaffold	ESC_LA2736AA				WT	Cluster 3
ESC_LB0099AA_AS	ESC_LB0099AA	Germany	2017		WT	Cluster 3
ESC_LB0172AA_AS	ESC_LB0172AA	Germany	2017		WT	Cluster 3
ESC_LB3195AA_AS	ESC_LB3195AA	Australia	2017		WT	Cluster 3
ESC_LB3197AA_AS	ESC_LB3197AA	Australia	2017		WT	Cluster 3
ESC_LB3208AA_AS	ESC_LB3208AA	Australia	2017		WT	Cluster 3
ESC_LB3214AA_AS	ESC_LB3214AA	Australia	2017		WT	Cluster 3
ESC_LB3270AA_AS	ESC_LB3270AA	Australia	2017		WT	Cluster 3
ESC_LB3292AA_AS	ESC_LB3292AA	Australia	2017		WT	Cluster 3
ESC_LB3319AA_AS	ESC_LB3319AA	Canada	2016		WT	Cluster 3
ESC_LB4496AA_AS	ESC_LB4496AA	Spain	2014		WT	Cluster 3
ESC_LB4497AA_AS	ESC_LB4497AA	Spain	2014		WT	Cluster 3
ESC_LB4499AA_AS	ESC_LB4499AA	Spain	2014		WT	Cluster 3
ESC_LB8124AA_AS	ESC_LB8124AA	United States	2020		WT	Cluster 3
ESC_MB2495AA_AS	ESC_MB2495AA	Thailand	2018		WT	Cluster 3
ESC_MB8892AA_AS	ESC_MB8892AA	United States	2017		WT	Cluster 3
ESC_MB9153AA_AS	ESC_MB9153AA	Switzerland	2016		WT	Cluster 3
ESC_NA8669AA_AS.scaffold	ESC_NA8669AA	United States			WT	Cluster 3
ESC_NB0805AA_AS	ESC_NB0805AA	United States	2020		WT	Cluster 3
ESC_NB0807AA_AS	ESC_NB0807AA	United States	2020		WT	Cluster 3
ESC_NB4236AA_AS	ESC_NB4236AA	Germany	2015		WT	Cluster 3
ESC_NB4269AA_AS	ESC_NB4269AA	Germany	2010		WT	Cluster 3
ESC_NB4339AA_AS	ESC_NB4339AA	Germany	2015		WT	Cluster 3
ESC_NB4367AA_AS	ESC_NB4367AA	Germany	2009		WT	Cluster 3
ESC_NB5444AA_AS	ESC_NB5444AA	United States	2020		WT	Cluster 3
ESC_NB5753AA_AS	ESC_NB5753AA	Belgium	2014		WT	Cluster 3
ESC_NB5994AA_AS	ESC_NB5994AA	Germany	2010		WT	Cluster 3
ESC_NB6079AA_AS	ESC_NB6079AA	Germany	2009		WT	Cluster 3
ESC_OA0039AA_AS.scaffold	ESC_OA0039AA	Egypt	2016		WT	Cluster 3
ESC_OA0339AA_AS.scaffold	ESC_OA0339AA	Canada	2013		WT	Cluster 3
ESC_OA1197AA_AS.scaffold	ESC_OA1197AA	Austria	2015		WT	Cluster 3
ESC_OA1355AA_AS.scaffold	ESC_OA1355AA	Switzerland	2015		WT	Cluster 3
ESC_RA0111AA_AS.scaffold	ESC_RA0111AA	Sweden	2012		WT	Cluster 3
ESC_RA0132AA_AS.scaffold	ESC_RA0132AA	Sweden	2014		WT	Cluster 3
ESC_RA0263AA_AS.scaffold	ESC_RA0263AA	Sweden	2015		WT	Cluster 3
ESC_RB9793AA_AS	ESC_RB9793AA	Qatar	2018		WT	Cluster 3
ESC_SA9269AA_AS	ESC_SA9269AA	United States	2018		WT	Cluster 3
ESC_TA1623AA_AS	ESC_TA1623AA	United States	2018		WT	Cluster 3
ESC_TA4499AA_AS	ESC_TA4499AA	United States	2018		WT	Cluster 3
ESC_TA6973AA_AS	ESC_TA6973AA	United States	2018		WT	Cluster 3
ESC_TA7262AA_AS	ESC_TA7262AA	Lebanon	2015		WT	Cluster 3
ESC_UA1929AA_AS	ESC_UA1929AA	United States	2017		WT	Cluster 3
ESC_UA5526AA_AS	ESC_UA5526AA	Germany	2014		WT	Cluster 3
ESC_UB3883AA_AS	ESC_UB3883AA	France	2017		WT	Cluster 3
ESC_UB3949AA_AS	ESC_UB3949AA	Italy	2017		WT	Cluster 3
ESC_UB4013AA_AS	ESC_UB4013AA	Netherlands	2017		WT	Cluster 3
ESC_UB4133AA_AS	ESC_UB4133AA	Switzerland	2017		WT	Cluster 3
ESC_UB4866AA_AS	ESC_UB4866AA	United States	2015		WT	Cluster 3
ESC_VB1388AA_AS	ESC_VB1388AA	Germany	2020		WT	Cluster 3
ESC_VB2883AA_AS	ESC_VB2883AA	Australia	2013		WT	Cluster 3
ESC_VB3255AA_AS	ESC_VB3255AA	United States	2021		WT	Cluster 3
ESC_VB7793AA_AS	ESC_VB7793AA	Rwanda	2014		WT	Cluster 3
ESC_WA7176AA_AS	ESC_WA7176AA				WT	Cluster 3
ESC_WA7289AA_AS	ESC_WA7289AA	Cambodia	2016		WT	Cluster 3
ESC_WA8372AA_AS	ESC_WA8372AA				WT	Cluster 3
ESC_WA8448AA_AS	ESC_WA8448AA				WT	Cluster 3
ESC_WA9422AA_AS	ESC_WA9422AA	United States	2018		WT	Cluster 3
ESC_WB1570AA_AS	ESC_WB1570AA	United States	2016		WT	Cluster 3
ESC_WB3287AA_AS	ESC_WB3287AA	Germany	2015		WT	Cluster 3
ESC_WB3288AA_AS	ESC_WB3288AA	Germany	2015		WT	Cluster 3
ESC_WB3291AA_AS	ESC_WB3291AA	Germany	2015		WT	Cluster 3
ESC_WB3293AA_AS	ESC_WB3293AA	Germany	2015		WT	Cluster 3
ESC_WB3294AA_AS	ESC_WB3294AA	Germany	2015		WT	Cluster 3
ESC_WB3414AA_AS	ESC_WB3414AA	Spain	2015		WT	Cluster 3
ESC_WB3415AA_AS	ESC_WB3415AA	Spain	2015		WT	Cluster 3
ESC_WB3418AA_AS	ESC_WB3418AA	Spain	2015		WT	Cluster 3
ESC_WB3440AA_AS	ESC_WB3440AA	Germany	2018		WT	Cluster 3
ESC_WB3532AA_AS	ESC_WB3532AA	Spain	2015		WT	Cluster 3
ESC_WB6171AA_AS	ESC_WB6171AA	Australia	2009		WT	Cluster 3
ESC_WB8373AA_AS	ESC_WB8373AA	United States	2021		WT	Cluster 3
ESC_WB8374AA_AS	ESC_WB8374AA	United States	2021		WT	Cluster 3
ESC_WB8375AA_AS	ESC_WB8375AA	United States	2021		WT	Cluster 3
ESC_XA0851AA_AS	ESC_XA0851AA	United States	2019		WT	Cluster 3
ESC_XA6468AA_AS	ESC_XA6468AA	China	2016		WT	Cluster 3
ESC_XB5297AA_AS	ESC_XB5297AA	Mozambique			WT	Cluster 3
ESC_XB5656AA_AS	ESC_XB5656AA	United States	2016		WT	Cluster 3
ESC_XB5895AA_AS	ESC_XB5895AA	United States	2020		WT	Cluster 3
ESC_XB7194AA_AS	ESC_XB7194AA	United States	2019		WT	Cluster 3
ESC_XB7196AA_AS	ESC_XB7196AA	United States	2019		WT	Cluster 3
ESC_XB7197AA_AS	ESC_XB7197AA	United States	2019		WT	Cluster 3
ESC_XB7198AA_AS	ESC_XB7198AA	United States	2019		WT	Cluster 3
ESC_XB7199AA_AS	ESC_XB7199AA	United States	2019		WT	Cluster 3
ESC_XB7200AA_AS	ESC_XB7200AA	United States	2019		WT	Cluster 3
ESC_XB7202AA_AS	ESC_XB7202AA	United States	2019		WT	Cluster 3
ESC_XB7203AA_AS	ESC_XB7203AA	United States	2019		WT	Cluster 3
ESC_XB7204AA_AS	ESC_XB7204AA	United States	2019		WT	Cluster 3
ESC_XB7205AA_AS	ESC_XB7205AA	United States	2019		WT	Cluster 3
ESC_XB7207AA_AS	ESC_XB7207AA	United States	2019		WT	Cluster 3
ESC_XB7208AA_AS	ESC_XB7208AA	United States	2019		WT	Cluster 3
ESC_XB7209AA_AS	ESC_XB7209AA	United States	2019		WT	Cluster 3
ESC_XB7210AA_AS	ESC_XB7210AA	United States	2019		WT	Cluster 3
ESC_XB7211AA_AS	ESC_XB7211AA	United States	2019		WT	Cluster 3
ESC_XB7212AA_AS	ESC_XB7212AA	United States	2019		WT	Cluster 3
ESC_XB7213AA_AS	ESC_XB7213AA	United States	2019		WT	Cluster 3
ESC_XB7214AA_AS	ESC_XB7214AA	United States	2019		WT	Cluster 3
ESC_XB7215AA_AS	ESC_XB7215AA	United States	2019		WT	Cluster 3
ESC_XB7218AA_AS	ESC_XB7218AA	United States	2019		WT	Cluster 3
ESC_XB7219AA_AS	ESC_XB7219AA	United States	2019		WT	Cluster 3
ESC_XB7220AA_AS	ESC_XB7220AA	United States	2019		WT	Cluster 3
ESC_YA0204AA_AS	ESC_YA0204AA	Tanzania	2018		WT	Cluster 3
ESC_YA1225AA_AS	ESC_YA1225AA	Switzerland	2014		WT	Cluster 3
ESC_YA1680AA_AS	ESC_YA1680AA	Tanzania	2018		WT	Cluster 3
ESC_YA3422AA_AS	ESC_YA3422AA		2014		WT	Cluster 3
ESC_YA6294AA_AS	ESC_YA6294AA		2015		WT	Cluster 3
ESC_YA6983AA_AS	ESC_YA6983AA	Tanzania	2018		WT	Cluster 3
ESC_YA9118AA_AS	ESC_YA9118AA	United States	2018		WT	Cluster 3
ESC_YB1559AA_AS	ESC_YB1559AA	Australia	2018		WT	Cluster 3
ESC_ZA4621AA_AS	ESC_ZA4621AA	Kenya	2015		WT	Cluster 3
ESC_ZA4626AA_AS	ESC_ZA4626AA	Kenya	2015		WT	Cluster 3
ESC_ZA4677AA_AS	ESC_ZA4677AA	Kenya	2015		WT	Cluster 3
ESC_ZA6557AA_AS	ESC_ZA6557AA	Oman	2015		WT	Cluster 3
ESC_ZB7278AA_AS	ESC_ZB7278AA	China	2016		WT	Cluster 3
ESC_LA5365AA_AS.scaffold	ESC_LA5365AA	Colombia	2011		WT	Cluster 3
ESC_WB2142AA_AS	ESC_WB2142AA	United States	2016		WT	Cluster 3
ESC_WB2143AA_AS	ESC_WB2143AA	United States	2016		WT	Cluster 3
ESC_WB2148AA_AS	ESC_WB2148AA	United States	2017		WT	Cluster 3
ESC_WB2154AA_AS	ESC_WB2154AA	United States	2016		WT	Cluster 3
ESC_CA3361AA_AS.scaffold	ESC_CA3361AA				I179N	Cluster 5
